# Supplementary material for: ATP Supply from Cytosol to Mitochondria Is an Additional Role of Aerobic Glycolysis to Prevent Programmed Cell Death by Maintenance of Mitochondrial Membrane Potential
Source: Metabolites. 2025 Jul 7;15(7):461. doi: 10.3390/metabo15070461 (PMC12299498; doi:10.3390/metabo15070461)
Supplement: Supplementary file 1 [file metabolites-15-00461-s001.zip]

Archive with 1 entries (1 files):
- metabolites-3688469-supplementary.pdf
